# Supplementary material for: Development and implementation of an injury and illness surveillance system for team USA
Source: Inj Epidemiol. 2024 Jul 1;11:28. doi: 10.1186/s40621-024-00514-4 (PMC11218168; doi:10.1186/s40621-024-00514-4)
Supplement: Supplementary file 1 — Supplemental Online file 1. New OSIICS codes created and added during development and implementation of IIS system. [file 40621_2024_514_MOESM1_ESM.xlsx]

## Sheet: Injury
Body Region	Injury Type	Diagnosis	OSIICS Code
Upper Arm	Stump injury	Pressure Ulcer	UWP
Elbow	Stump injury	Pressure Ulcer	EWP
Forearm	Stump injury	Pressure Ulcer	RWP
Thigh	Stump injury	Pressure Ulcer	TWP
Knee	Stump injury	Pressure Ulcer	KWP
Lower Leg	Stump injury	Pressure Ulcer	QWP
Shoulder	Synovitis / capsulitis	Joint contracture	SQJC
Elbow	Synovitis / capsulitis	Joint contracture	EQJC
Wrist	Synovitis / capsulitis	Joint contracture	WQJC
Hand	Synovitis / capsulitis	Joint contracture	PQJC
Groin/hip	Synovitis / capsulitis	Joint contracture	GQJC
Knee	Synovitis / capsulitis	Joint contracture	KQJC
Ankle	Synovitis / capsulitis	Joint contracture	AQJC
Foot	Synovitis / capsulitis	Joint contracture	FQJC
Chest	Muscle injury	Chest muscle trigger pts or spasm	CMX
Elbow	Joint/Ligament Sprain	Elbow subluxation	EDS
Hand	Muscle injury	Finger flexor muscle strain	PMF
Hand	Muscle injury	Finger extensor muscle strain	PME
Hand	Joint/Ligament Sprain	Sprained radial collateral ligament thumb	PLR1
Ankle	Contusion/vascular	Ankle edema/swelling	AVE
Shoulder	Muscle injury	Latissimus dorsi muscle rupture	SMLQ
Shoulder	Muscle injury	Rhomboid muscle strain	SMH
Hand	Joint/Ligament Sprain	MCP joint sprain index finger	PLMB
Hand	Joint/Ligament Sprain	MCP joint sprain middle finger	PLMC
Hand	Joint/Ligament Sprain	MCP joint sprain ring finger	PLMD
Hand	Joint/Ligament Sprain	MCP joint sprain little finger	PLM5
Hand	Joint/Ligament Sprain	MCP joint sprain of two or more fingers	PLME
Hand	Joint/Ligament Sprain	DIP joint sprain index finger	PLDB
Hand	Joint/Ligament Sprain	DIP joint sprain middle finger	PLDC
Hand	Joint/Ligament Sprain	DIP joint sprain ring finger	PLDD
Hand	Joint/Ligament Sprain	DIP joint sprain little finger	PLD5
Hand	Joint/Ligament Sprain	DIP joint sprain of two or more fingers	PLDE
Hand	Joint/Ligament Sprain	PIP joint sprain index finger	PLPB
Hand	Joint/Ligament Sprain	PIP joint sprain middle finger	PLPC
Hand	Joint/Ligament Sprain	PIP joint sprain ring finger	PLPD
Hand	Joint/Ligament Sprain	PIP joint sprain little finger	PLP5
Hand	Joint/Ligament Sprain	PIP joint sprain of two or more fingers	PLPE
Elbow	Nerve injury	Radial neuropathy, elbow	EN3
Lower Leg	Bone stress injury	Stress reaction, otherwise not specified	QSX
Foot	Bone stress injury	Stress reaction, otherwise not specified	FSX
Shoulder	Bursitis/Capsulitis/Synovitis	Subacromial bursitis	SQAB

## Sheet: Illness
Body System	Etiology	Diagnosis	OSIICS Code
Multiple systems or not otherwise specified	Allergic	Allergic reaction to food	MXA1
Multiple systems or not otherwise specified	Allergic	Allergic reaction to drug	MXA2
Multiple systems or not otherwise specified	Allergic	Allergic reaction to environment (e.g. bee sting)	MXA3
Dermatological	Infection	Infectious Pressure Ulcer	MDIPU
Musculoskeletal	Infection	Infectious Residual Limb Injury	MRIRL
Musculoskeletal	Degenerative or chronic condition	Premature osteoporosis	MRCPO
Neurological	Developmental anomaly	Hypertonia	MNJH
Neurological	Unknown, or not specified	Neuropathic pain	MNZN
Neurological	Unknown, or not specified	Phantom limb pain	MNZP
Neurological	Unknown, or not specified	Seizure	MNZS
Respiratory	Developmental anomaly	Pulmonary dysfunction secondary to spinal cord injury	MPJP
Neurological	Environmental – exercise-related	Exercise related headache	MNEH
Otological	Immunological/inflammatory	Impacted cerumen	MEYC
Otological	Infection	Otitis interna	MEII
Otological	Immunological/inflammatory	Eustachian tube dysfunction	MEYE
Gastrointestinal	Thrombotic/haemorrhagic	Rectal prolapse	MGVR
Dermatological	Environmental – non-exercise	Insect bite or sting	MDSI
Respiratory	Infection	Influenza virus	MPII
Respiratory	Infection	Viral respiratory infection not otherwise specified	MPIVX
Cardiovascular	Thrombotic/haemorrhagic	Superficial thrombophlebitis	MCVT
Endocrinological	Metabolic/nutritional	Hypoglycemia	MYNH2
Endocrinological	Metabolic/nutritional	Hyperglycemia	MYNH1
Dermatological	Environmental – non-exercise	Skin burn (1st, 2nd, 3rd, or 4th degree)	MDSB
Cardiovascular	Unknown, or not specified	Heart palpitations	MCZP
Respiratory	Infection	Strep pharyngitis (Group A)	MPIA
Multiple systems or not otherwise specified	Infection	Infectious mononucleosis	MXIM
Dermatological	Infection	Herpes gladiatorum	MDIR
